# Supplementary material for: A passive mutualistic interaction promotes the evolution of spatial structure within microbial populations
Source: BMC Evol Biol. 2017 Apr 24;17:106. doi: 10.1186/s12862-017-0950-y (PMC5402672; doi:10.1186/s12862-017-0950-y)
Supplement: Supplementary file 2 — Genetic changes observed after experimental evolution in this study. (XLSX 62 kb) [file 12862_2017_950_MOESM2_ESM.xlsx]

## Sheet: Mutations
Additional file 2. Genetic changes in each evolved mutualistic partner relative to its ancestral strain.
Mutualistic consortium	aEvolved mutualistic partner	bGenome position	Mutation	Annotation	Gene(s) or intergenic region	Description
A1	BW25113 (∆proC)	3822329	A→G	H636R (CAT→CGT)	spoT →	bifunctional (p)ppGpp synthetase II/ guanosine‑3',5'‑bis pyrophosphate 3'‑pyrophosphohydrolase
A1	BW25113 (∆proC)	2772414	G→A	D359N (GAT→AAT)	yfjW →	CP4‑57 prophage; predicted inner membrane protein
A1	BW25113 (∆proC)	2233003	G→A	M317M (GTG→ATG)	preT →	dihydropyrimidine dehydrogenase, NADH‑dependent, subunit N
A1	BW25113 (∆proC)	2735897	G→T	R44L (CGC→CTC)	pheA →	fused chorismate mutase P/prephenate dehydratase
A1	BW25113 (∆proC)	4046984	A→G	T666A (ACG→GCG)	polA →	fused DNA polymerase I 5'‑>3' polymerase/3'‑>5' exonuclease/5'‑>3' exonuclease
A1	BW25113 (∆proC)	1078425	G→A	intergenic (‑320/‑103)	putA ← / → putP	fused DNA‑binding transcriptional regulator/proline dehydrogenase/pyrroline‑5‑carboxylate dehydrogenase/proline:sodium symporter
A1	BW25113 (∆proC)	1079372	T→A	L282Q (CTG→CAG)	putP →	proline:sodium symporter
A1	BW25113 (∆trpC)a	1912488	Δ9 bp	coding (345‑353/2049 nt)	prc ←	carboxy‑terminal protease for penicillin‑binding protein 3
A1	BW25113 (∆trpC)a	2593735	C→T	W49* (TGG→TGA)	tmcA ←	elongator methionine tRNA (ac4C34) acetyltransferase
A1	BW25113 (∆trpC)a	111949	T→G	G217G (GGA→GGC)	zapD ←	FtsZ stabilizer
A1	BW25113 (∆trpC)a	4046879	C→A	R631S (CGT→AGT)	polA →	fused DNA polymerase I 5'‑>3' polymerase/3'‑>5' exonuclease/5'‑>3' exonuclease
A1	BW25113 (∆trpC)a	1976527	Δ776 bp		insB1–insA	insB1, insA
A1	BW25113 (∆trpC)a	159033	T→A	M32F (ATC→TTC)	pcnB ←	poly(A) polymerase
A1	BW25113 (∆trpC)b	3946123	Δ1,453 bp		[yifE]–[yifB]	[yifE], [yifB]
A1	BW25113 (∆trpC)b	22150	G→A	T248T (ACG→ACA)	ribF →	bifunctional riboflavin kinase/FAD synthetase
A1	BW25113 (∆trpC)b	366131	Δ4 bp	coding (601‑604/1083 nt)	lacI ←	DNA‑binding transcriptional repressor
A1	BW25113 (∆trpC)b	3666990	Δ3 bp	coding (220‑222/1398 nt)	yhjA ←	putative cytochrome C peroxidase
A3	BW25113 (∆proC)	1976511	Δ16 bp	IS1‑mediated	flhD ← / ← insB1	DNA‑binding transcriptional dual regulator with FlhC/IS1 transposase B
A3	BW25113 (∆proC)	1078424	G→A	intergenic (‑319/‑104)	putA ← / → putP	fused DNA‑binding transcriptional regulator/proline dehydrogenase/pyrroline‑5‑carboxylate dehydrogenase/proline:sodium symporter
A3	BW25113 (∆proC)	158889	C→A	D80Y (GAT→TAT)	pcnB ←	poly(A) polymerase
A3	BW25113 (∆proC)	1079113	T→A	F196M (TTT→ATT)	putP →	proline:sodium symporter
A3	BW25113 (∆trpC)a	3945586	Δ1 bp	coding (405/840 nt)	hdfR ←	DNA‑binding transcriptional regulator
A3	BW25113 (∆trpC)a	4045116	T→C	L43P (CTC→CCC)	polA →	fused DNA polymerase I 5'‑>3' polymerase/3'‑>5' exonuclease/5'‑>3' exonuclease
A3	BW25113 (∆trpC)a	1976527	Δ776 bp		insB1–insA	insB1, insA
A3	BW25113 (∆trpC)a	986363	T→A	intergenic (‑158/+445)	ompF ← / ← asnS	outer membrane porin 1a (Ia;b;F)/asparaginyl tRNA synthetase
A3	BW25113 (∆trpC)a	501674	C→A	E263D (GAG→GAT)	ybaL ←	putative transporter with NAD(P)‑binding Rossmann‑fold domain
A3	BW25113 (∆trpC)a	526568	A→T	S1362C (AGT→TGT)	rhsD →	rhsD element protein
A3	BW25113 (∆trpC)b	3945586	Δ1 bp	coding (405/840 nt)	hdfR ←	DNA‑binding transcriptional regulator
A3	BW25113 (∆trpC)b	365743	G→A	A331V (GCG→GTG)	lacI ←	DNA‑binding transcriptional repressor
A3	BW25113 (∆trpC)b	4045116	T→C	L43P (CTC→CCC)	polA →	fused DNA polymerase I 5'‑>3' polymerase/3'‑>5' exonuclease/5'‑>3' exonuclease
A3	BW25113 (∆trpC)b	986363	T→A	intergenic (‑158/+445)	ompF ← / ← asnS	outer membrane porin 1a (Ia;b;F)/asparaginyl tRNA synthetase
A3	BW25113 (∆trpC)b	501674	C→A	E263D (GAG→GAT)	ybaL ←	putative transporter with NAD(P)‑binding Rossmann‑fold domain
A3	BW25113 (∆trpC)b	526568	A→T	S1362C (AGT→TGT)	rhsD →	rhsD element protein
A3	BW25113 (∆trpC)c	3946158	A→G	Y17C (TAT→TGT)	yifE →	conserved protein, UPF0438 family
A3	BW25113 (∆trpC)c	2559511	G→A	G41D (GGC→GAC)	yffM →	CPZ‑55 prophage; putative protein
A3	BW25113 (∆trpC)c	1976527	Δ776 bp		insB1–insA	insB1, insA
A4	BW25113 (∆proC)	4433706	Δ3 bp	coding (881‑883/1944 nt)	cpdB ←	2':3'‑cyclic‑nucleotide 2'‑phosphodiesterase
A4	BW25113 (∆proC)	3335843	Δ4 bp	coding (68‑71/636 nt)	mlaC ←	ABC transporter maintaining OM lipid asymmetry, periplasmic binding protein
A4	BW25113 (∆proC)	906692	Δ3 bp	coding (812‑814/1431 nt)	ybjT ←	conserved protein with NAD(P)‑binding Rossmann‑fold domain
A4	BW25113 (∆proC)	1975633	G→A	A79V (GCA→GTA)	flhC ←	DNA‑binding transcriptional dual regulator with FlhD
A4	BW25113 (∆proC)	1078384	Δ1 bp	intergenic (‑279/‑144)	putA ← / → putP	fused DNA‑binding transcriptional regulator/proline dehydrogenase/pyrroline‑5‑carboxylate dehydrogenase/proline:sodium symporter
A4	BW25113 (∆proC)	260116	A→G	T169A (ACC→GCC)	proB →	gamma‑glutamate kinase
A4	BW25113 (∆proC)	4600366	Δ3 bp	coding (514‑516/771 nt)	yjjP ←	inner membrane protein, H‑NS‑repressed, DUF1212 family
A4	BW25113 (∆proC)	158889	C→A	D80Y (GAT→TAT)	pcnB ←	poly(A) polymerase
A4	BW25113 (∆proC)	1509976	Δ4 bp	coding (299‑302/1146 nt)	ydcS →	polyhydroxybutyrate (PHB) synthase, ABC transporter periplasmic binding protein homolog
A4	BW25113 (∆proC)	1848612	G→T	L584L (CTG→CTT)	sppA →	protease IV (signal peptide peptidase)
A4	BW25113 (∆proC)	314451	2 bp→A	pseudogene (871‑872/872 nt)	eaeH →	pseudogene, attaching and effacing protein homology;factor; Not classified
A4	BW25113 (∆proC)	3127218	C→A	pseudogene (948/1101 nt)	yghO ←	pseudogene, DNA‑binding transcriptional regulator homology
A4	BW25113 (∆proC)	3113762	Δ3 bp	coding (3371‑3373/4563 nt)	yghJ ←	putative inner membrane lipoprotein
A4	BW25113 (∆proC)	1690360	T→G	G172G (GGA→GGC)	uidC ←	putative outer membrane porin protein
A4	BW25113 (∆proC)	4158267	Δ3 bp	coding (545‑547/1401 nt)	sthA ←	pyridine nucleotide transhydrogenase, soluble
A4	BW25113 (∆proC)	1913492	Δ1 bp	coding (67/699 nt)	proQ ←	RNA chaperone, probable regulator of ProP translation
A4	BW25113 (∆trpC)a	3822294	Δ627 bp		[spoT]–[trmH]	[spoT], [trmH]
A4	BW25113 (∆trpC)a	365743	G→A	A331V (GCG→GTG)	lacI ←	DNA‑binding transcriptional repressor
A4	BW25113 (∆trpC)a	158491	3 bp→A	coding (634‑636/1398 nt)	pcnB ←	poly(A) polymerase
A4	BW25113 (∆trpC)a	2816575	T→C	noncoding (93/93 nt)	serV ←	tRNA‑Ser
A4	BW25113 (∆trpC)b	3822294	Δ627 bp		[spoT]–[trmH]	[spoT], [trmH]
A4	BW25113 (∆trpC)b	3943690	G→T	noncoding (1964/2904 nt)	rrlC →	23S ribosomal RNA of rrnC operon
A4	BW25113 (∆trpC)b	158491	3 bp→A	coding (634‑636/1398 nt)	pcnB ←	poly(A) polymerase
A6	BW25113 (∆proC)a	1391481	IS186 (–) +5 bp	coding (231‑235/1614 nt)	mppA →	murein tripeptide (L‑ala‑gamma‑D‑glutamyl‑meso‑DAP) transporter subunit
A6	BW25113 (∆proC)a	158889	C→A	D80Y (GAT→TAT)	pcnB ←	poly(A) polymerase
A6	BW25113 (∆proC)a	1492335	G→T	S254Y (TCT→TAT)	ydcI ←	putative DNA‑binding transcriptional regulator
A6	BW25113 (∆proC)a	4183616	G→A	G82S (GGC→AGC)	rpoC →	RNA polymerase, beta prime subunit
A6	BW25113 (∆proC)b	4169948	C→T	intergenic (+169/‑132)	rrfB → / → murB	5S ribosomal RNA of rrnB operon/UDP‑N‑acetylenolpyruvoylglucosamine reductase, FAD‑binding
A6	BW25113 (∆proC)b	1391481	IS186 (–) +5 bp	coding (231‑235/1614 nt)	mppA →	murein tripeptide (L‑ala‑gamma‑D‑glutamyl‑meso‑DAP) transporter subunit
A6	BW25113 (∆proC)b	158889	C→A	D80Y (GAT→TAT)	pcnB ←	poly(A) polymerase
A6	BW25113 (∆proC)b	1492335	G→T	S254Y (TCT→TAT)	ydcI ←	putative DNA‑binding transcriptional regulator
A6	BW25113 (∆proC)b	4183616	G→A	G82S (GGC→AGC)	rpoC →	RNA polymerase, beta prime subunit
A6	BW25113 (∆trpC)	3376838	T→C	intergenic (‑165/+54)	rplM ← / ← yhcM	50S ribosomal subunit protein L13/conserved protein with nucleoside triphosphate hydrolase domain
A6	BW25113 (∆trpC)	3513285	A→C	V217V (GTT→GTG)	dam ←	DNA adenine methyltransferase
A6	BW25113 (∆trpC)	4046621	G→T	M545M (GTG→TTG)	polA →	fused DNA polymerase I 5'‑>3' polymerase/3'‑>5' exonuclease/5'‑>3' exonuclease
A6	BW25113 (∆trpC)	3913133	C→T	A31T (GCC→ACC)	glmU ←	fused N‑acetyl glucosamine‑1‑phosphate uridyltransferase/glucosamine‑1‑phosphate acetyl transferase
A6	BW25113 (∆trpC)	2922669	T→C	intergenic (‑534/+88)	yqcC ← / ← syd	hypothetical protein/secY‑interacting protein
A6	BW25113 (∆trpC)	1976527	Δ776 bp		insB1–insA	insB1, insA
A6	BW25113 (∆trpC)	2447125	Δ9 bp	coding (498‑506/552 nt)	smrB →	putative DNA endonuclease
A7	BW25113 (∆trpC)a	3821772	Δ15 bp	coding (1350‑1364/2109 nt)	spoT →	bifunctional (p)ppGpp synthetase II/ guanosine‑3',5'‑bis pyrophosphate 3'‑pyrophosphohydrolase
A7	BW25113 (∆trpC)a	365743	G→A	A331V (GCG→GTG)	lacI ←	DNA‑binding transcriptional repressor
A7	BW25113 (∆trpC)a	4045116	T→C	L43P (CTC→CCC)	polA →	fused DNA polymerase I 5'‑>3' polymerase/3'‑>5' exonuclease/5'‑>3' exonuclease
A7	BW25113 (∆trpC)a	3213427	G→C	S23S (TCC→TCG)	mug ←	G/U mismatch‑specific DNA glycosylase; xanthine DNA glycosylase
A7	BW25113 (∆trpC)a	2294565	A→T	L161H (CTC→CAC)	ccmB ←	heme exporter subunit
A7	BW25113 (∆trpC)a	2571321	Δ4 bp	coding (204‑207/1017 nt)	eutD ←	phosphate acetyltransferase
A7	BW25113 (∆trpC)a	353700	Δ50 bp	coding (1771‑1820/1887 nt)	prpE →	propionate‑‑CoA ligase
A7	BW25113 (∆trpC)a	501674	C→A	E263D (GAG→GAT)	ybaL ←	putative transporter with NAD(P)‑binding Rossmann‑fold domain
A7	BW25113 (∆trpC)a	526568	A→T	S1362C (AGT→TGT)	rhsD →	rhsD element protein
A7	BW25113 (∆trpC)b	3444406	Δ3 bp	coding (160‑162/393 nt)	rpsH ←	30S ribosomal subunit protein S8
A7	BW25113 (∆trpC)b	458014	IS186 (–) +6 bp :: Δ1	intergenic (+90/‑93)	clpX → / → lon	ATPase and specificity subunit of ClpX‑ClpP ATP‑dependent serine protease/DNA‑binding ATP‑dependent protease La
A7	BW25113 (∆trpC)b	3821772	Δ15 bp	coding (1350‑1364/2109 nt)	spoT →	bifunctional (p)ppGpp synthetase II/ guanosine‑3',5'‑bis pyrophosphate 3'‑pyrophosphohydrolase
A7	BW25113 (∆trpC)b	366131	Δ4 bp	coding (601‑604/1083 nt)	lacI ←	DNA‑binding transcriptional repressor
A7	BW25113 (∆trpC)b	4045116	T→C	L43P (CTC→CCC)	polA →	fused DNA polymerase I 5'‑>3' polymerase/3'‑>5' exonuclease/5'‑>3' exonuclease
A7	BW25113 (∆trpC)b	4422534	Δ3 bp	intergenic (+125/+3)	ulaF → / ← yjfY	L‑ribulose 5‑phosphate 4‑epimerase/hypothetical protein
A7	BW25113 (∆trpC)b	817472	Δ3 bp	coding (195‑197/513 nt)	moaB →	molybdopterin biosynthesis protein B
A7	BW25113 (∆trpC)b	3909184	Δ4 bp	coding (362‑365/1041 nt)	pstS ←	periplasmic phosphate binding protein, high‑affinity
A7	BW25113 (∆trpC)b	2279128	Δ4 bp	coding (475‑478/1761 nt)	yejH →	putative ATP‑dependent DNA or RNA helicase
A7	BW25113 (∆trpC)b	3755845	T→G	A2A (GCA→GCC)	yiaY ←	putative Fe‑containing alcohol dehydrogenase, Pfam00465 family
A7	BW25113 (∆trpC)b	3635021	Δ3 bp	coding (411‑413/1203 nt)	yhiN ←	putative oxidoreductase with FAD/NAD(P)‑binding domain
A7	BW25113 (∆trpC)b	501674	C→A	E263D (GAG→GAT)	ybaL ←	putative transporter with NAD(P)‑binding Rossmann‑fold domain
A7	BW25113 (∆trpC)b	2709973	Δ3 bp	coding (1532‑1534/1623 nt)	nadB →	quinolinate synthase, L‑aspartate oxidase (B protein) subunit
A7	BW25113 (∆trpC)b	526568	A→T	S1362C (AGT→TGT)	rhsD →	rhsD element protein
A7	BW25113 (∆trpC)b	2327014	Δ3 bp	coding (804‑806/1650 nt)	yfaQ ←	tandem DUF2300 domain protein, function unknown
A7	BW25113 (∆trpC)b	1170355	Δ11 bp	coding (2823‑2833/3447 nt)	mfd ←	transcription‑repair coupling factor
A7	BW25113 (∆trpC)c	3821772	Δ15 bp	coding (1350‑1364/2109 nt)	spoT →	bifunctional (p)ppGpp synthetase II/ guanosine‑3',5'‑bis pyrophosphate 3'‑pyrophosphohydrolase
A7	BW25113 (∆trpC)c	365743	G→A	A331V (GCG→GTG)	lacI ←	DNA‑binding transcriptional repressor
A7	BW25113 (∆trpC)c	4045116	T→C	L43P (CTC→CCC)	polA →	fused DNA polymerase I 5'‑>3' polymerase/3'‑>5' exonuclease/5'‑>3' exonuclease
A7	BW25113 (∆trpC)c	1976527	Δ776 bp		insB1–insA	insB1, insA
A7	BW25113 (∆trpC)c	501674	C→A	E263D (GAG→GAT)	ybaL ←	putative transporter with NAD(P)‑binding Rossmann‑fold domain
A7	BW25113 (∆trpC)c	526568	A→T	S1362C (AGT→TGT)	rhsD →	rhsD element protein
A8	BW25113 (∆proC)	3487309	Δ3 bp	coding (892‑894/1221 nt)	argD ←	bifunctional acetylornithine aminotransferase/ succinyldiaminopimelate aminotransferase
A8	BW25113 (∆proC)	3487406	Δ3 bp	coding (795‑797/1221 nt)	argD ←	bifunctional acetylornithine aminotransferase/ succinyldiaminopimelate aminotransferase
A8	BW25113 (∆proC)	3880803	Δ3 bp	coding (948‑950/1404 nt)	dnaA ←	chromosomal replication initiator protein DnaA, DNA‑binding transcriptional dual regulator
A8	BW25113 (∆proC)	1993997	Δ12 bp	coding (156‑167/225 nt)	yecF →	conserved protein, DUF2594 family
A8	BW25113 (∆proC)	3701978	Δ7 bp	coding (801‑807/903 nt)	dppC ←	dipeptide/heme transporter
A8	BW25113 (∆proC)	2954016	Δ3 bp	coding (8‑10/3543 nt)	recB ←	exonuclease V (RecBCD complex), beta subunit
A8	BW25113 (∆proC)	3912869	Δ3 bp	coding (353‑355/1371 nt)	glmU ←	fused N‑acetyl glucosamine‑1‑phosphate uridyltransferase/glucosamine‑1‑phosphate acetyl transferase
A8	BW25113 (∆proC)	3284621	Δ4 bp	coding (330‑333/756 nt)	agaI →	galactosamine‑6‑phosphate isomerase
A8	BW25113 (∆proC)	3583902	Δ3 bp	coding (943‑945/1743 nt)	ggt ←	gamma‑glutamyltranspeptidase
A8	BW25113 (∆proC)	3452740	Δ3 bp	coding (679‑681/1470 nt)	gspA ←	general secretory pathway component, cryptic
A8	BW25113 (∆proC)	3025062	Δ3 bp	coding (1275‑1277/1320 nt)	guaD →	guanine deaminase
A8	BW25113 (∆proC)	2845801	Δ57 bp	coding (1407‑1463/1827 nt)	hycC ←	hydrogenase 3, membrane subunit
A8	BW25113 (∆proC)	478872	Δ3 bp	coding (269‑271/552 nt)	maa ←	maltose O‑acetyltransferase
A8	BW25113 (∆proC)	4153226	Δ5 bp	coding (203‑207/1005 nt)	argC →	N‑acetyl‑gamma‑glutamylphosphate reductase, NAD(P)‑binding
A8	BW25113 (∆proC)	601403	Δ11 bp	coding (222‑232/1377 nt)	pheP →	phenylalanine transporter
A8	BW25113 (∆proC)	2722028	Δ3 bp	coding (1280‑1282/1356 nt)	pssA →	phosphatidylserine synthase (CDP‑diacylglycerol‑serine O‑phosphatidyltransferase)
A8	BW25113 (∆proC)	158772	C→T	E119K (GAA→AAA)	pcnB ←	poly(A) polymerase
A8	BW25113 (∆proC)	1464916	Δ4 bp	pseudogene (7119‑7122/8622 nt)	ydbA →	pseudogene, autotransporter homolog; interrupted by IS2 and IS30
A8	BW25113 (∆proC)	2255284	Δ3 bp	coding (72‑74/1251 nt)	psuT ←	putative nucleoside transporter
A8	BW25113 (∆proC)	219620	Δ5 bp	coding (372‑376/405 nt)	rcsF ←	putative outer membrane protein, signal
A8	BW25113 (∆proC)	526212	IS2 (–) +5 bp	coding (3728‑3732/4281 nt)	rhsD →	rhsD element protein
A8	BW25113 (∆proC)	3847203	G→T	T319T (ACC→ACA)	uhpB ←	sensory histidine kinase in two‑component regulatory sytem with UhpA
A8	BW25113 (∆trpC)a	4458379	Δ29 bp		[nrdG]	[nrdG]
A8	BW25113 (∆trpC)a	350285	Δ5 bp	coding (1050‑1054/1170 nt)	prpC →	2‑methylcitrate synthase
A8	BW25113 (∆trpC)a	3449085	Δ3 bp	coding (300‑302/822 nt)	rplB ←	50S ribosomal subunit protein L2
A8	BW25113 (∆trpC)a	208875	Δ89 bp	coding (255‑343/960 nt)	accA →	acetyl‑CoA carboxylase, carboxytransferase, alpha subunit
A8	BW25113 (∆trpC)a	3349776	Δ6 bp	coding (1267‑1272/2337 nt)	arcB ←	aerobic respiration control sensor histidine protein kinase, cognate to two‑component response regulators ArcA and RssB
A8	BW25113 (∆trpC)a	4365855	Δ8 bp	coding (489‑496/1437 nt)	aspA ←	aspartate ammonia‑lyase
A8	BW25113 (∆trpC)a	3464345	Δ4 bp	coding (400‑403/477 nt)	bfr ←	bacterioferritin, iron storage and detoxification protein
A8	BW25113 (∆trpC)a	4171270	Δ4 bp	coding (166‑169/966 nt)	birA →	bifunctional biotin‑[acetylCoA carboxylase] holoenzyme synthetase/ DNA‑binding transcriptional repressor, bio‑5'‑AMP‑binding
A8	BW25113 (∆trpC)a	1912763	Δ4 bp	coding (75‑78/2049 nt)	prc ←	carboxy‑terminal protease for penicillin‑binding protein 3
A8	BW25113 (∆trpC)a	644721	Δ3 bp	coding (1081‑1083/1464 nt)	citT ←	citrate:succinate antiporter
A8	BW25113 (∆trpC)a	597733	Δ3 bp	coding (1032‑1034/1224 nt)	cusB →	copper/silver efflux system, membrane fusion protein
A8	BW25113 (∆trpC)a	4045017	T→A	I10N (ATC→AAC)	polA →	fused DNA polymerase I 5'‑>3' polymerase/3'‑>5' exonuclease/5'‑>3' exonuclease
A8	BW25113 (∆trpC)a	74412	Δ51 bp	coding (60‑110/1611 nt)	thiP ←	fused thiamin transporter subunits of ABC superfamily: membrane components
A8	BW25113 (∆trpC)a	2291678	Δ4 bp	coding (1246‑1249/1944 nt)	ccmF ←	heme lyase, CcmF subunit
A8	BW25113 (∆trpC)a	2083617	Δ14 bp	intergenic (‑68/+98)	yeeE ← / ← plaP	inner membrane protein, UPF0394 family/putrescine importer, low affinity
A8	BW25113 (∆trpC)a	4299111	Δ4 bp	coding (1988‑1991/2052 nt)	mdtO ←	membrane translocase (MDR) of MdtNOP efflux pump, PET family
A8	BW25113 (∆trpC)a	2154887	Δ3 bp	coding (1601‑1603/3123 nt)	mdtB →	multidrug efflux system, subunit B
A8	BW25113 (∆trpC)a	454601	Δ3 bp	coding (245‑247/1299 nt)	tig →	peptidyl‑prolyl cis/trans isomerase (trigger factor)
A8	BW25113 (∆trpC)a	2286965	Δ3 bp	pseudogene (1236‑1238/3791 nt)	yejO →	pseudogene, autotransporter outer membrane homology;putative transport; Not classified; putative ATP‑binding component of a transport system
A8	BW25113 (∆trpC)a	2008640	Δ8 bp	coding (17‑24/480 nt)	yedL →	putative acyltransferase
A8	BW25113 (∆trpC)a	2137962	Δ4 bp	coding (1672‑1675/1854 nt)	asmA ←	putative assembly protein
A8	BW25113 (∆trpC)a	3016741	Δ47 bp	coding (2660‑2706/3099 nt)	ygfK →	putative oxidoreductase, Fe‑S subunit
A8	BW25113 (∆trpC)a	155617	Δ3 bp	coding (583‑585/741 nt)	yadV ←	putative periplasmic pilin chaperone
A8	BW25113 (∆trpC)a	3250316	Δ4 bp	intergenic (+284/‑7)	yqjG → / → yhaH	putative S‑transferase/inner membrane protein, DUF805 family
A8	BW25113 (∆trpC)a	3927551	Δ7 bp	coding (70‑76/1452 nt)	viaA ←	putative von Willibrand factor containing protein
A8	BW25113 (∆trpC)b	3349776	Δ6 bp	coding (1267‑1272/2337 nt)	arcB ←	aerobic respiration control sensor histidine protein kinase, cognate to two‑component response regulators ArcA and RssB
A8	BW25113 (∆trpC)b	458014	IS186 (–) +6 bp :: Δ1	intergenic (+90/‑93)	clpX → / → lon	ATPase and specificity subunit of ClpX‑ClpP ATP‑dependent serine protease/DNA‑binding ATP‑dependent protease La
A8	BW25113 (∆trpC)b	1912763	Δ4 bp	coding (75‑78/2049 nt)	prc ←	carboxy‑terminal protease for penicillin‑binding protein 3
A8	BW25113 (∆trpC)b	4045017	T→A	I10N (ATC→AAC)	polA →	fused DNA polymerase I 5'‑>3' polymerase/3'‑>5' exonuclease/5'‑>3' exonuclease
A8	BW25113 (∆trpC)c	2407347	Δ5 bp	coding (464‑468/600 nt)	yfbR →	5'‑nucleotidase
A8	BW25113 (∆trpC)c	458014	IS186 (+) +6 bp :: Δ1	intergenic (+90/‑93)	clpX → / → lon	ATPase and specificity subunit of ClpX‑ClpP ATP‑dependent serine protease/DNA‑binding ATP‑dependent protease La
A8	BW25113 (∆trpC)c	1912763	Δ4 bp	coding (75‑78/2049 nt)	prc ←	carboxy‑terminal protease for penicillin‑binding protein 3
A8	BW25113 (∆trpC)c	3694857	Δ108 bp	coding (377‑484/1572 nt)	bcsE →	cellulose production protein
A8	BW25113 (∆trpC)c	4159257	117 bp x 2	duplication	fabR →	DNA‑binding transcriptional repressor
A8	BW25113 (∆trpC)c	3996111	Δ70 bp	coding (106‑175/2163 nt)	uvrD →	DNA‑dependent ATPase I and helicase II
A8	BW25113 (∆trpC)c	4377910	Δ3 bp	coding (629‑631/735 nt)	frdB ←	fumarate reductase (anaerobic), Fe‑S subunit
A8	BW25113 (∆trpC)c	4045017	T→A	I10N (ATC→AAC)	polA →	fused DNA polymerase I 5'‑>3' polymerase/3'‑>5' exonuclease/5'‑>3' exonuclease
A8	BW25113 (∆trpC)c	680381	Δ11 bp	coding (947‑957/1452 nt)	djlC →	Hsc56 co‑chaperone of HscC
A8	BW25113 (∆trpC)c	2931411	Δ5 bp	coding (296‑300/648 nt)	fucA ←	L‑fuculose‑1‑phosphate aldolase
A8	BW25113 (∆trpC)c	3206239	Δ3 bp	coding (194‑196/1464 nt)	ttdT →	L‑tartrate/succinate antiporte
A8	BW25113 (∆trpC)c	198163	Δ6 bp	coding (236‑241/2433 nt)	bamA →	outer membrane protein assembly factor, forms pores; required for OM biogenesis; in BamABCDE OM protein complex
A8	BW25113 (∆trpC)c	969901	Δ6 bp	coding (6‑11/183 nt)	ycaR →	peroxide and acid resistance protein, UPF0434 family
A8	BW25113 (∆trpC)c	1866422	Δ4 bp	coding (1491‑1494/1935 nt)	yeaG →	protein kinase, function unknown; autokinase
A8	BW25113 (∆trpC)c	1217762	Δ6 bp	coding (1212‑1217/1524 nt)	ycgG →	putative membrane‑anchored cyclic‑di‑GMP phosphodiesterase
A8	BW25113 (∆trpC)c	392285	Δ3 bp	pseudogene (1356‑1358/4168 nt)	yaiT →	putative protein;putative structure; Not classified; putative flagellin structural protein; interrupted by IS3
A8	BW25113 (∆trpC)c	3536005	Δ4 bp	coding (599‑602/2322 nt)	yhgF →	putative transcriptional accessory protein
A8	BW25113 (∆trpC)c	1734487	Δ3 bp	coding (826‑828/1170 nt)	ydhP ←	putative transporter
A8	BW25113 (∆trpC)c	950134	Δ5 bp	coding (166‑170/741 nt)	pflA ←	pyruvate formate lyase activating enzyme 1
A8	BW25113 (∆trpC)c	91495	Δ3 bp	coding (83‑85/1767 nt)	ftsI →	transpeptidase involved in septal peptidoglycan synthesis (penicillin‑binding protein 3)
B1	BW25113 (∆proC)a	4047524	G→A	A846T (GCG→ACG)	polA →	fused DNA polymerase I 5'‑>3' polymerase/3'‑>5' exonuclease/5'‑>3' exonuclease
B1	BW25113 (∆proC)a	1078422	C→T	intergenic (‑317/‑106)	putA ← / → putP	fused DNA‑binding transcriptional regulator/proline dehydrogenase/pyrroline‑5‑carboxylate dehydrogenase/proline:sodium symporter
B1	BW25113 (∆proC)a	2204827	C→T	Q371* (CAA→TAA)	yehM →	hypothetical protein
B1	BW25113 (∆proC)a	618975	G→T	Q150K (CAG→AAG)	fepC ←	iron‑enterobactin transporter subunit
B1	BW25113 (∆proC)a	3330836	C→G	intergenic (‑79/+48)	yhbE ← / ← rpmA	putative inner membrane permease/50S ribosomal subunit protein L27
B1	BW25113 (∆proC)a	2253325	G→T	intergenic (‑117/‑52)	rihB ← / → yeiL	ribonucleoside hydrolase 2/DNA‑binding transcriptional activator of stationary phase nitrogen survival
B1	BW25113 (∆proC)b	4047524	G→A	A846T (GCG→ACG)	polA →	fused DNA polymerase I 5'‑>3' polymerase/3'‑>5' exonuclease/5'‑>3' exonuclease
B1	BW25113 (∆proC)b	1078422	C→T	intergenic (‑317/‑106)	putA ← / → putP	fused DNA‑binding transcriptional regulator/proline dehydrogenase/pyrroline‑5‑carboxylate dehydrogenase/proline:sodium symporter
B1	BW25113 (∆proC)b	635290	G→A	A168V (GCG→GTG)	ybdN ←	hypothetical protein
B1	BW25113 (∆proC)b	618975	G→T	Q150K (CAG→AAG)	fepC ←	iron‑enterobactin transporter subunit
B1	BW25113 (∆proC)b	3330836	C→G	intergenic (‑79/+48)	yhbE ← / ← rpmA	putative inner membrane permease/50S ribosomal subunit protein L27
B1	BW25113 (∆trpC)	365743	G→A	A331V (GCG→GTG)	lacI ←	DNA‑binding transcriptional repressor
B1	BW25113 (∆trpC)	4126207	Δ14 bp	coding (199‑212/318 nt)	metJ ←	DNA‑binding transcriptional repressor, S‑adenosylmethionine‑binding
B1	BW25113 (∆trpC)	4045822	Δ15 bp	coding (834‑848/2787 nt)	polA →	fused DNA polymerase I 5'‑>3' polymerase/3'‑>5' exonuclease/5'‑>3' exonuclease
B1	BW25113 (∆trpC)	3306257	Δ11 bp	coding (680‑690/885 nt)	nlpI ←	lipoprotein involved in osmotic sensitivity and filamentation
B2	BW25113 (∆proC)	1625324	101 bp x 2	duplication	[dcp]	[dcp]
B2	BW25113 (∆proC)	118842	Δ4 bp	coding (110‑113/552 nt)	ampD →	1,6‑anhydro‑N‑acetylmuramyl‑L‑alanine amidase, Zn‑dependent; murein amidase
B2	BW25113 (∆proC)	281891	Δ5 bp	coding (390‑394/909 nt)	yagE →	2‑keto‑3‑deoxy gluconate (KDG) aldolase; CP4‑6 prophage
B2	BW25113 (∆proC)	3376848	Δ5 bp	intergenic (‑175/+40)	rplM ← / ← yhcM	50S ribosomal subunit protein L13/conserved protein with nucleoside triphosphate hydrolase domain
B2	BW25113 (∆proC)	1214868	Δ10 bp	intergenic (‑170/‑135)	bluF ← / → ycgZ	anti‑repressor for YcgE, blue light‑responsive; FAD‑binding; has c‑di‑GMP phosphodiesterase‑like EAL domain, but does not degrade c‑di‑GMP/RcsB connector protein for regulation of biofilm and acid‑resistance
B2	BW25113 (∆proC)	4005033	Δ3 bp	coding (1147‑1149/1830 nt)	recQ →	ATP‑dependent DNA helicase
B2	BW25113 (∆proC)	1603353	Δ5 bp	coding (279‑283/1023 nt)	lsrB →	autoinducer 2‑binding protein
B2	BW25113 (∆proC)	1605361	Δ8 bp	intergenic (+48/‑2)	lsrG → / → tam	autoinducer‑2 (AI‑2) degrading protein LsrG/trans‑aconitate methyltransferase
B2	BW25113 (∆proC)	132279	A→C	Q222P (CAA→CCA)	acnB →	bifunctional aconitate hydratase 2/2‑methylisocitrate dehydratase
B2	BW25113 (∆proC)	134345	Δ3 bp	intergenic (+133/‑41)	acnB → / → yacL	bifunctional aconitate hydratase 2/2‑methylisocitrate dehydratase/hypothetical protein
B2	BW25113 (∆proC)	2774455	Δ7 bp	coding (48‑54/483 nt)	yfjY →	CP4‑57 prophage; predicted DNA repair protein
B2	BW25113 (∆proC)	2763434	Δ8 bp	intergenic (‑259/+94)	yfjL ← / ← yfjM	CP4‑57 prophage; putative protein/CP4‑57 prophage; putative protein
B2	BW25113 (∆proC)	1876346	113 bp x 2	duplication	yeaP →	diguanylate cyclase
B2	BW25113 (∆proC)	740352	Δ3 bp	coding (1426‑1428/1482 nt)	dtpD ←	dipeptide and tripeptide permease D
B2	BW25113 (∆proC)	4338992	Δ4 bp	coding (657‑660/909 nt)	melR ←	DNA‑binding transcriptional dual regulator
B2	BW25113 (∆proC)	160205	Δ5 bp	coding (396‑400/456 nt)	dksA ←	DNA‑binding transcriptional regulator of rRNA transcription, DnaK suppressor protein
B2	BW25113 (∆proC)	160574	Δ5 bp	coding (27‑31/456 nt)	dksA ←	DNA‑binding transcriptional regulator of rRNA transcription, DnaK suppressor protein
B2	BW25113 (∆proC)	4488204	Δ10 bp	coding (950‑959/999 nt)	idnR ←	DNA‑binding transcriptional repressor, 5‑gluconate‑binding
B2	BW25113 (∆proC)	1198870	Δ9 bp	intergenic (+59/+24)	lit → / ← intE	e14 prophage; cell death peptidase, inhibitor of T4 late gene expression/e14 prophage; predicted integrase
B2	BW25113 (∆proC)	4137465	Δ4 bp	coding (264‑267/663 nt)	fsaB ←	fructose‑6‑phosphate aldolase 2
B2	BW25113 (∆proC)	1686037	Δ4 bp	coding (362‑365/1647 nt)	fumA ←	fumarate hydratase (fumarase A), aerobic Class I
B2	BW25113 (∆proC)	4046964	A→C	Y659S (TAT→TCT)	polA →	fused DNA polymerase I 5'‑>3' polymerase/3'‑>5' exonuclease/5'‑>3' exonuclease
B2	BW25113 (∆proC)	1576316	Δ3 bp	coding (1049‑1051/1686 nt)	yddA ←	fused predicted multidrug transporter subunits of ABC superfamily: membrane component/ATP‑binding component
B2	BW25113 (∆proC)	1141937	Δ3 bp	coding (1652‑1654/3186 nt)	rne ←	fused ribonucleaseE: endoribonuclease/RNA‑binding protein/RNA degradosome binding protein
B2	BW25113 (∆proC)	872046	Δ3 bp	intergenic (+22/‑154)	gsiD → / → yliE	glutathione transporter, permease component, ABC superfamily/putative membrane‑anchored cyclic‑di‑GMP phosphodiesterase
B2	BW25113 (∆proC)	2483034	Δ9 bp	coding (639‑647/3594 nt)	evgS →	hybrid sensory histidine kinase in two‑component regulatory system with EvgA
B2	BW25113 (∆proC)	1054263	Δ7 bp	coding (1133‑1139/2745 nt)	torS ←	hybrid sensory histidine kinase in two‑component regulatory system with TorR
B2	BW25113 (∆proC)	238621	Δ11 bp	coding (106‑116/480 nt)	ykfM ←	hypothetical protein
B2	BW25113 (∆proC)	2461240	Δ10 bp	coding (207‑216/1059 nt)	yfdF →	hypothetical protein
B2	BW25113 (∆proC)	4499212	Δ4 bp	intergenic (‑398/‑68)	yjgX → / → yjgZ	KpLE2 phage‑like element; putative protein, C‑ter fragment (pseudogene)/KpLE2 phage‑like element; putative protein
B2	BW25113 (∆proC)	2937338	Δ6 bp	intergenic (+6/‑47)	fucU → / → fucR	L‑fucose mutarotase/DNA‑binding transcriptional activator
B2	BW25113 (∆proC)	1625879	Δ3 bp	coding (339‑341/747 nt)	ydfG →	malonic semialdehyde reductase, NADPH‑dependent; L‑allo‑threonine dehydrogenase, NAD(P)‑dependent; also oxidizes L‑serine, D‑serine, D‑threonine and 3‑hydroxyisobutyrate
B2	BW25113 (∆proC)	4550338	Δ4 bp	coding (680‑683/1185 nt)	uxuA →	mannonate hydrolase
B2	BW25113 (∆proC)	3067004	Δ5 bp	coding (822‑826/861 nt)	mscS ←	mechanosensitive channel protein, small conductance
B2	BW25113 (∆proC)	1051361	Δ3 bp	coding (72‑74/174 nt)	gnsA →	multicopy suppressor of secG(Cs) and fabA6(Ts); predicted regulator of phosphatidylethanolamine synthesis
B2	BW25113 (∆proC)	2720776	Δ3 bp	coding (28‑30/1356 nt)	pssA →	phosphatidylserine synthase (CDP‑diacylglycerol‑serine O‑phosphatidyltransferase)
B2	BW25113 (∆proC)	4570610	Δ9 bp	pseudogene (174‑182/1503 nt)	yjiT →	pseudogene
B2	BW25113 (∆proC)	4572955	Δ9 bp	pseudogene (1014‑1022/2937 nt)	yjiV →	pseudogene; conserved hypothetical protein
B2	BW25113 (∆proC)	4517942	Δ3 bp	coding (404‑406/987 nt)	yjhU ←	putative DNA‑binding transcriptional regulator; KpLE2 phage‑like element
B2	BW25113 (∆proC)	4559542	Δ32 bp	coding (1126‑1157/1179 nt)	yjiJ ←	putative inner membrane protein
B2	BW25113 (∆proC)	7416	Δ3 bp	coding (542‑544/1431 nt)	yaaJ ←	putative transporter
B2	BW25113 (∆proC)	435525	Δ4 bp	coding (668‑671/978 nt)	thiL →	thiamin‑monophosphate kinase
B2	BW25113 (∆proC)	1799091	Δ74 bp	coding (1431‑1504/1929 nt)	thrS ←	threonyl‑tRNA synthetase
B2	BW25113 (∆proC)	75661	Δ4 bp	coding (1636‑1639/1656 nt)	sgrR ←	transcriptional DNA‑binding transcriptional activator of sgrS sRNA
B2	BW25113 (∆proC)	1448917	Δ3 bp	coding (455‑457/2274 nt)	tynA ←	tyramine oxidase, copper‑requiring
B2	BW25113 (∆trpC)a	1912384	Δ1 bp	coding (457/2049 nt)	prc ←	carboxy‑terminal protease for penicillin‑binding protein 3
B2	BW25113 (∆trpC)a	4045822	Δ15 bp	coding (834‑848/2787 nt)	polA →	fused DNA polymerase I 5'‑>3' polymerase/3'‑>5' exonuclease/5'‑>3' exonuclease
B2	BW25113 (∆trpC)a	3962125	G→T	A43D (GCT→GAT)	gpp ←	guanosine pentaphosphatase/exopolyphosphatase
B2	BW25113 (∆trpC)b	1912384	Δ1 bp	coding (457/2049 nt)	prc ←	carboxy‑terminal protease for penicillin‑binding protein 3
B2	BW25113 (∆trpC)b	2282182	Δ12 bp	coding (32‑43/228 nt)	yejL →	conserved protein, UPF0352 family
B2	BW25113 (∆trpC)b	2526762	Δ81 bp	coding (1357‑1437/2016 nt)	ligA ←	DNA ligase, NAD(+)‑dependent
B2	BW25113 (∆trpC)b	4045829	Δ15 bp	coding (841‑855/2787 nt)	polA →	fused DNA polymerase I 5'‑>3' polymerase/3'‑>5' exonuclease/5'‑>3' exonuclease
B2	BW25113 (∆trpC)b	2934697	Δ3 bp	coding (1092‑1094/1776 nt)	fucI →	L‑fucose isomerase
B2	BW25113 (∆trpC)b	3883197	Δ4 bp	coding (99‑102/1647 nt)	yidC →	membrane protein insertase
B2	BW25113 (∆trpC)b	2533338	+A	coding (1251/1728 nt)	ptsI →	PEP‑protein phosphotransferase of PTS system (enzyme I)
B2	BW25113 (∆trpC)b	2164938	Δ3 bp	coding (1247‑1249/1362 nt)	yegQ →	putative peptidase
B2	BW25113 (∆trpC)b	1187988	Δ3 bp	coding (1010‑1012/1461 nt)	phoQ ←	sensory histidine kinase in two‑component regulatory system with PhoP
B7	BW25113 (∆proC)	1991982	Δ2 bp	coding (748‑749/1833 nt)	uvrC ←	excinuclease UvrABC, endonuclease subunit
B7	BW25113 (∆proC)	4047201	C→A	A738E (GCG→GAG)	polA →	fused DNA polymerase I 5'‑>3' polymerase/3'‑>5' exonuclease/5'‑>3' exonuclease
B7	BW25113 (∆proC)	1078425	G→A	intergenic (‑320/‑103)	putA ← / → putP	fused DNA‑binding transcriptional regulator/proline dehydrogenase/pyrroline‑5‑carboxylate dehydrogenase/proline:sodium symporter
B7	BW25113 (∆proC)	2390814	C→A	D84Y (GAC→TAC)	nuoM ←	NADH:ubiquinone oxidoreductase, membrane subunit M
B7	BW25113 (∆proC)	1079322	C→A	H265Q (CAC→CAA)	putP →	proline:sodium symporter
B7	BW25113 (∆proC)	1874585	Δ34 bp	coding (889‑922/1182 nt)	yeaN →	putative transporter
B7	BW25113 (∆proC)	1212800	Δ1 bp	coding (483/732 nt)	bluR ←	repressor of blue light‑responsive genes
B7	BW25113 (∆proC)	2816346	G→A	intergenic (‑50/+149)	argY ← / ← argV	tRNA‑Arg/tRNA‑Arg
B7	BW25113 (∆proC)	2816428	C→A	intergenic (‑132/+67)	argY ← / ← argV	tRNA‑Arg/tRNA‑Arg
B7	BW25113 (∆proC)	2816434	G→A	intergenic (‑138/+61)	argY ← / ← argV	tRNA‑Arg/tRNA‑Arg
B7	BW25113 (∆trpC)a	458014	IS186 (–) +6 bp :: Δ1	intergenic (+90/‑93)	clpX → / → lon	ATPase and specificity subunit of ClpX‑ClpP ATP‑dependent serine protease/DNA‑binding ATP‑dependent protease La
B7	BW25113 (∆trpC)a	1911778	+T	coding (1063/2049 nt)	prc ←	carboxy‑terminal protease for penicillin‑binding protein 3
B7	BW25113 (∆trpC)a	365743	G→A	A331V (GCG→GTG)	lacI ←	DNA‑binding transcriptional repressor
B7	BW25113 (∆trpC)a	4045822	Δ15 bp	coding (834‑848/2787 nt)	polA →	fused DNA polymerase I 5'‑>3' polymerase/3'‑>5' exonuclease/5'‑>3' exonuclease
B7	BW25113 (∆trpC)b	458014	IS186 (–) +6 bp :: Δ1	intergenic (+90/‑93)	clpX → / → lon	ATPase and specificity subunit of ClpX‑ClpP ATP‑dependent serine protease/DNA‑binding ATP‑dependent protease La
B7	BW25113 (∆trpC)b	1911778	+T	coding (1063/2049 nt)	prc ←	carboxy‑terminal protease for penicillin‑binding protein 3
B7	BW25113 (∆trpC)b	4045829	Δ15 bp	coding (841‑855/2787 nt)	polA →	fused DNA polymerase I 5'‑>3' polymerase/3'‑>5' exonuclease/5'‑>3' exonuclease
aSubscripts indicate that more than one clone of that mutualistic partner was sequenced from the corresponding mutualistic consortium. bGenome positions refer to the positions in the genome of Escherichia coli K-12 MG1655.
